# Supplementary material for: Dataset knowledge, attitude, and trust of Indonesian selected public group toward agribiotechnology application
Source: Data Brief. 2020 Nov 4;33:106496. doi: 10.1016/j.dib.2020.106496 (PMC7666304; doi:10.1016/j.dib.2020.106496)
Supplement: Supplementary file 1 [file mmc1.csv]

ANOVA
		Sum of Squares	df	Mean Square	F	Sig.
Kn1	Between Groups	17.048	7	2.435	1.621	0.13
	Within Groups	387.602	258	1.502
	Total	404.65	265
Kn2	Between Groups	23.246	7	3.321	2.293	0.028
	Within Groups	373.641	258	1.448
	Total	396.887	265
Kn3	Between Groups	38.501	7	5.5	3.78	0.001
	Within Groups	375.439	258	1.455
	Total	413.94	265
Kn4	Between Groups	7.924	7	1.132	0.902	0.505
	Within Groups	323.704	258	1.255
	Total	331.628	265
Kn5	Between Groups	21.346	7	3.049	2.144	0.04
	Within Groups	367.019	258	1.423
	Total	388.365	265
Kn6	Between Groups	18.466	7	2.638	1.726	0.103
	Within Groups	394.35	258	1.528
	Total	412.816	265
Kn7	Between Groups	18.23	7	2.604	1.642	0.124
	Within Groups	409.308	258	1.586
	Total	427.538	265
Kn8	Between Groups	45.521	7	6.503	4.567	0
	Within Groups	367.366	258	1.424
	Total	412.887	265
Kn9	Between Groups	29.271	7	4.182	2.267	0.03
	Within Groups	475.845	258	1.844
	Total	505.117	265
Att1	Between Groups	37.012	7	5.287	3.715	0.001
	Within Groups	367.169	258	1.423
	Total	404.18	265
Att2	Between Groups	55.614	7	7.945	5.304	0
	Within Groups	386.435	258	1.498
	Total	442.049	265
Att3	Between Groups	34.753	7	4.965	2.822	0.008
	Within Groups	453.864	258	1.759
	Total	488.617	265
Att4	Between Groups	56.535	7	8.076	4.696	0
	Within Groups	443.724	258	1.72
	Total	500.259	265
Att5	Between Groups	74.098	7	10.585	6.514	0
	Within Groups	419.241	258	1.625
	Total	493.338	265
Att6	Between Groups	37.976	7	5.425	3.783	0.001
	Within Groups	369.964	258	1.434
	Total	407.94	265
Att7	Between Groups	9.695	7	1.385	1.762	0.095
	Within Groups	202.79	258	0.786
	Total	212.485	265
Att8	Between Groups	38.282	7	5.469	3.11	0.004
	Within Groups	453.613	258	1.758
	Total	491.895	265
Att9	Between Groups	20.919	7	2.988	1.748	0.098
	Within Groups	441.13	258	1.71
	Total	462.049	265
Tru1	Between Groups	78.703	7	11.243	7.647	0
	Within Groups	379.342	258	1.47
	Total	458.045	265
Tru2	Between Groups	19.994	7	2.856	3.722	0.001
	Within Groups	197.965	258	0.767
	Total	217.959	265
Tru3	Between Groups	17.65	7	2.521	4.364	0
	Within Groups	149.072	258	0.578
	Total	166.722	265
Tru4	Between Groups	22.496	7	3.214	2.997	0.005
	Within Groups	276.621	258	1.072
	Total	299.117	265
Tru5	Between Groups	9.193	7	1.313	1.431	0.193
	Within Groups	236.766	258	0.918
	Total	245.959	265
Tru6	Between Groups	16.666	7	2.381	3.085	0.004
	Within Groups	199.093	258	0.772
	Total	215.759	265
Tru7	Between Groups	10.865	7	1.552	1.268	0.266
	Within Groups	315.785	258	1.224
	Total	326.65	265
