# Supplementary material for: Dataset knowledge, attitude, and trust of Indonesian selected public group toward agribiotechnology application
Source: Data Brief. 2020 Nov 4;33:106496. doi: 10.1016/j.dib.2020.106496 (PMC7666304; doi:10.1016/j.dib.2020.106496)
Supplement: Supplementary file 2 [file mmc2.csv]

No	Age	Gender	Category	Knowledge									Attitude									Trust
				1	2	3	4	5	6	7	8	9	1	2	3	4	5	6	7	8	9	1	2	3	4	5	6	7
1	21	Male	Scholar College	1	1	2	1	4	2	5	2	2	4	4	1	1	1	1	1	1	1	1	1	1	1	2	1	2
2	21	Male	Scholar College	1	1	1	5	4	1	5	2	1	1	1	1	3	1	1	1	1	5	5	1	1	1	1	1	1
3	19	Male	Scholar College	3	2	3	3	2	2	3	3	2	2	3	2	2	2	3	3	2	3	2	2	2	2	2	2	2
4	20	Male	Scholar College	5	1	3	1	5	1	5	1	3	1	1	3	1	1	5	1	2	5	1	3	1	3	3	1	1
5	20	Female	Scholar College	2	4	1	1	2	3	5	2	1	1	1	1	1	1	1	1	2	5	1	1	1	1	1	1	1
6	19	Female	Scholar College	1	2	2	1	4	2	4	4	1	1	2	4	4	1	3	1	4	4	3	1	1	1	4	1	1
7	23	Female	Scholar College	4	3	4	1	4	4	2	4	3	1	2	1	1	3	3	1	1	3	2	1	1	1	1	1	1
8	19	Female	Scholar College	2	3	2	1	3	2	3	1	2	3	1	1	1	1	2	1	1	3	3	1	1	1	1	1	3
9	31	Female	Scholar College	2	2	2	1	4	2	2	1	1	1	1	1	1	1	3	1	1	2	1	1	1	1	1	1	1
10	21	Female	Scholar College	3	2	2	1	3	2	5	3	2	2	1	1	2	1	3	1	1	2	1	1	1	3	1	1	1
11	20	Female	Scholar College	2	2	3	5	1	2	4	2	1	1	1	1	1	3	2	1	2	1	1	1	1	2	1	1	2
12	23	Male	Scholar College	1	2	2	2	4	4	1	2	1	1	1	1	1	2	4	1	4	4	2	1	1	1	1	1	1
13	19	Female	Scholar College	5	1	3	1	2	2	5	1	1	1	1	1	1	1	1	1	1	3	1	1	1	1	1	1	1
14	19	Female	Scholar College	4	3	3	1	2	1	3	1	1	1	1	1	2	1	1	1	2	1	1	1	1	1	1	1	1
15	19	Male	Scholar College	4	4	3	1	5	3	5	2	1	1	1	1	3	1	2	1	2	1	1	1	1	1	1	1	1
16	21	Female	Scholar College	2	1	1	1	4	2	5	3	1	3	2	3	3	1	4	5	3	3	1	1	1	2	1	1	3
17	21	Female	Scholar College	3	4	1	1	1	1	2	4	3	1	1	3	3	1	1	1	1	3	1	1	1	2	1	1	1
18	20	Female	Scholar College	5	1	1	3	1	1	3	2	2	1	2	3	3	2	4	1	3	4	2	1	1	1	3	1	1
19	20	Female	Scholar College	1	3	2	1	4	2	4	1	1	1	1	3	3	2	3	1	3	5	1	1	1	1	1	1	1
20	20	Female	Scholar College	2	1	2	1	4	5	5	2	4	1	1	1	3	3	3	1	2	3	3	1	1	1	3	1	1
21	19	Male	Scholar College	4	4	4	4	3	2	4	4	4	4	4	4	4	4	4	4	4	4	4	4	4	4	4	4	4
22	19	Male	Scholar College	3	2	3	1	3	2	5	2	3	1	1	3	2	1	4	1	1	3	3	1	1	1	1	1	1
23	19	Female	Scholar College	1	2	2	1	4	3	4	4	3	1	1	1	1	4	3	1	1	1	1	1	1	1	1	1	1
24	19	Female	Scholar College	3	2	2	1	4	4	4	2	2	2	3	2	2	2	2	1	1	2	2	2	2	1	2	1	2
25	19	Female	Scholar College	3	5	1	1	4	2	4	4	4	1	1	5	3	4	4	1	4	3	3	1	1	1	1	1	1
26	19	Male	Scholar College	2	1	1	2	2	3	4	2	1	1	2	3	3	2	3	1	2	2	1	1	1	1	1	1	1
27	19	Male	Scholar College	2	2	5	2	2	5	2	3	2	1	2	2	4	4	4	1	1	3	2	2	1	2	2	3	2
28	20	Male	Scholar College	1	3	1	1	1	4	4	2	3	1	1	1	3	3	2	1	3	3	3	1	1	2	1	1	2
29	19	Male	Scholar College	1	1	2	2	2	2	4	2	1	1	2	4	4	3	2	1	2	4	2	1	1	4	2	2	4
30	20	Female	Scholar College	4	2	2	3	4	4	3	3	1	1	1	4	1	1	3	1	1	4	3	1	1	1	1	1	3
31	20	Female	Scholar College	1	1	2	2	4	4	3	4	3	1	1	4	2	2	4	1	1	4	3	4	2	4	2	2	4
32	18	Female	Scholar College	1	2	3	1	2	4	5	2	1	1	2	2	2	2	4	1	3	2	1	1	1	1	1	1	1
33	20	Male	Scholar College	2	2	1	2	4	4	2	3	4	2	3	1	4	3	2	5	2	1	4	2	2	1	2	1	4
34	20	Male	Scholar College	1	1	1	1	4	2	1	3	3	1	2	1	1	2	2	1	1	3	3	1	1	1	1	1	1
35	20	Female	Scholar College	4	1	4	1	3	2	4	2	1	1	1	1	1	1	3	1	2	1	1	1	1	1	1	1	1
36	19	Female	Scholar College	2	2	2	3	4	3	4	2	3	3	2	2	2	2	3	1	2	3	1	1	2	1	1	1	1
37	20	Male	Scholar College	2	3	2	5	4	2	5	3	3	1	1	1	3	4	1	1	3	4	2	1	1	1	1	1	1
38	19	Female	Scholar College	2	2	2	2	4	3	4	2	3	2	3	2	1	3	2	2	1	3	1	2	1	1	3	1	4
39	20	Female	Scholar College	1	1	4	1	3	2	5	1	1	1	1	1	1	1	1	1	1	1	1	2	1	1	1	1	1
40	25	Female	Scholar College	1	3	4	3	1	4	4	3	4	1	2	3	3	2	2	2	3	1	3	2	1	2	1	2	1
41	22	Male	NGO	4	3	4	3	4	4	1	3	4	1	1	3	4	4	2	1	1	3	1	1	1	1	1	1	1
42	60	Male	NGO	4	4	5	1	1	3	5	5	3	5	5	3	4	4	4	1	3	3	2	1	1	3	1	1	1
43	33	Male	NGO	1	2	3	2	3	2	1	2	2	2	1	4	1	1	1	1	1	1	1	1	1	2	1	1	1
44	69	Male	NGO	4	2	4	4	4	4	4	4	2	4	4	4	4	4	4	1	2	4	3	1	4	1	4	1	1
45	39	Male	NGO	4	4	5	4	5	5	4	4	3	1	4	3	5	4	4	1	5	4	5	5	1	5	1	5	5
46	48	Male	NGO	1	2	4	2	2	2	1	1	2	1	1	1	1	1	4	1	1	1	1	1	1	1	1	1	1
47	56	Male	NGO	4	4	4	1	1	5	1	1	1	1	1	1	4	1	3	1	1	5	3	1	1	1	1	1	1
48	38	Male	NGO	2	1	2	1	1	5	5	5	1	1	1	1	3	4	1	1	4	1	1	1	1	1	1	1	1
49	45	Male	NGO	1	5	5	1	5	5	5	1	1	1	1	1	3	3	3	1	3	3	1	1	1	1	3	1	1
50	63	Male	NGO	3	3	2	1	2	3	5	3	2	2	2	3	3	2	2	1	3	3	2	1	1	1	1	1	1
51	50	Male	NGO	4	1	3	4	4	4	3	3	4	3	4	3	3	4	4	3	3	4	3	4	4	3	4	3	3
52	48	Male	NGO	2	3	2	1	4	4	4	4	4	4	4	4	4	4	4	1	4	4	4	1	1	4	1	1	4
53	25	Male	NGO	4	2	2	1	2	2	3	3	3	2	3	3	5	5	4	3	4	4	2	4	1	1	1	1	1
54	46	Male	NGO	2	2	3	1	2	1	5	3	5	5	2	5	5	2	5	1	5	5	2	2	1	5	1	1	1
55	54	Male	NGO	4	4	4	4	4	4	4	4	4	4	4	4	4	4	4	1	4	4	4	1	1	1	1	1	1
56	27	Male	NGO	2	2	2	1	2	2	2	2	1	1	2	3	2	3	3	1	1	2	1	1	1	1	1	1	1
57	43	Male	NGO	1	2	4	2	5	1	2	2	5	5	5	5	5	5	5	1	5	5	1	1	1	5	1	1	1
58	54	Male	NGO	2	2	1	1	4	4	3	1	1	4	4	2	2	2	4	1	2	4	2	1	2	2	1	2	2
59	61	Male	NGO	1	1	1	1	5	5	4	4	4	3	1	1	4	4	3	5	3	4	1	1	1	1	4	1	1
60	39	Male	NGO	4	2	2	1	2	2	2	2	1	2	1	1	1	1	4	1	1	1	1	1	1	1	1	1	1
61	30	Male	NGO	3	4	4	4	4	4	4	4	4	3	3	3	3	3	3	3	3	3	3	3	3	3	4	4	4
62	26	Female	NGO	1	2	5	1	4	2	3	4	5	1	3	1	1	4	1	1	1	1	1	1	1	3	1	2	1
63	30	Male	NGO	4	2	3	1	4	1	1	2	1	1	5	1	2	5	4	4	2	3	2	1	1	4	4	4	3
64	45	Male	NGO	1	1	1	1	4	1	1	1	1	1	4	1	1	1	1	1	1	5	1	1	1	1	1	1	1
65	32	Male	NGO	1	5	3	1	4	4	2	2	1	1	1	2	1	4	4	1	1	1	1	1	1	1	1	1	1
66	39	Male	NGO	4	4	2	2	4	2	4	4	4	4	4	4	4	4	4	4	4	4	4	4	4	4	4	4	4
67	38	Male	NGO	4	4	2	4	4	4	4	4	2	2	4	3	5	4	4	1	5	4	1	1	1	2	1	1	1
68	33	Male	Scientist	2	2	3	5	3	3	2	3	2	1	3	2	2	3	3	1	3	2	2	2	2	2	1	2	2
69	33	Female	Scientist	1	1	1	1	1	1	1	1	1	1	1	1	1	1	1	1	1	1	1	1	1	1	1	1	1
70	58	Male	Scientist	2	2	2	1	3	2	5	2	1	2	2	2	2	2	3	1	2	3	2	1	1	1	1	1	1
71	55	Male	Scientist	2	1	1	1	2	2	5	2	5	1	3	1	3	1	2	1	3	1	1	1	1	1	1	1	1
72	63	Male	Scientist	2	1	1	1	5	1	5	1	1	1	1	1	1	1	1	1	1	1	1	1	1	1	1	1	1
73	40	Male	Scientist	1	1	1	1	5	1	5	1	1	1	1	1	1	1	5	1	1	1	1	1	1	1	1	1	1
74	47	Male	Scientist	4	5	1	1	2	3	1	3	1	1	1	1	1	1	4	1	1	1	1	1	1	1	1	1	1
75	43	Male	Scientist	4	2	4	3	4	5	4	1	5	1	1	5	5	1	5	1	5	5	5	1	1	1	1	1	5
76	51	Male	Scientist	2	2	2	3	3	5	5	3	3	2	2	2	2	2	2	2	2	2	2	1	1	1	1	1	3
77	38	Male	Scientist	2	1	3	1	4	3	5	2	1	1	1	1	2	1	4	1	1	1	1	1	1	1	1	1	1
78	34	Female	Scientist	3	1	1	1	1	1	1	1	5	3	5	5	5	5	4	1	5	5	1	1	1	1	1	1	1
79	38	Male	Scientist	1	1	1	1	5	3	5	2	2	1	2	1	2	1	1	1	1	1	1	1	1	2	1	1	2
80	37	Female	Scientist	4	2	2	1	2	3	5	2	2	1	2	3	3	3	4	1	4	3	3	1	1	1	1	1	1
81	29	Male	Scientist	2	2	2	1	3	3	5	3	2	1	1	2	2	2	3	1	2	2	2	1	1	1	1	1	1
82	33	Female	Scientist	2	2	2	1	3	2	5	3	3	3	1	1	1	3	4	1	1	1	1	1	1	1	1	1	1
83	62	Male	Scientist	3	4	2	1	3	3	1	2	3	3	2	3	3	1	3	1	3	3	2	1	1	1	2	2	2
84	58	Male	Scientist	2	2	2	1	4	2	1	2	3	3	3	3	3	2	3	1	1	3	2	1	1	1	1	1	2
85	30	Female	Scientist	2	2	2	5	1	1	5	1	1	1	1	2	1	1	3	2	1	2	2	1	1	1	1	1	1
86	29	Female	Scientist	2	2	2	1	1	4	2	2	1	1	1	1	1	1	1	1	1	1	1	1	1	1	1	1	1
87	55	Male	Scientist	3	3	1	1	1	1	3	3	1	1	1	1	1	1	3	1	1	1	1	1	1	1	1	1	1
88	43	Female	Scientist	5	1	1	1	3	1	1	1	1	1	1	1	5	5	5	1	1	5	1	1	1	1	1	1	1
89	40	Male	Scientist	2	1	2	1	2	2	5	1	5	1	1	1	5	1	5	5	5	4	1	1	1	1	1	1	1
90	63	Male	Scientist	2	2	4	1	2	1	5	1	1	1	1	1	1	1	1	1	1	4	1	1	1	1	1	1	1
91	57	Male	Scientist	5	3	2	1	2	2	2	2	5	3	3	5	5	1	3	1	2	5	1	1	1	2	1	1	3
92	31	Female	Scientist	4	4	3	1	4	3	4	4	1	1	1	1	1	1	4	1	1	4	1	1	1	1	1	1	1
93	38	Male	Scientist	2	1	1	1	2	2	2	1	1	1	1	1	1	1	1	1	1	2	1	2	2	1	1	1	1
94	55	Male	Scientist	4	1	3	1	4	3	4	4	1	1	1	4	4	1	4	1	3	4	1	1	1	1	1	1	1
95	60	Male	Scientist	3	4	4	4	4	4	4	4	3	3	3	3	3	3	3	3	3	3	4	1	1	3	1	3	3
96	55	Male	Scientist	2	2	2	1	3	2	4	4	4	3	3	4	4	4	4	1	4	4	2	1	1	1	4	1	1
97	62	Male	Scientist	1	3	4	1	4	4	4	4	1	1	1	1	3	1	1	1	1	1	1	1	1	1	1	1	1
98	39	Male	Scientist	2	3	3	1	1	3	2	3	3	3	3	4	5	1	4	1	5	4	5	1	1	1	1	1	3
99	62	Male	Scientist	4	2	4	1	5	4	4	4	1	4	4	4	4	1	1	1	4	4	4	1	1	1	1	1	1
100	60	Male	Scientist	4	4	4	1	5	5	1	1	3	3	1	3	4	1	4	1	4	4	1	1	1	1	1	1	3
101	27	Female	Scientist	1	1	1	5	3	1	2	1	1	1	1	3	3	1	4	1	1	3	1	1	1	1	2	1	1
102	32	Male	Scientist	2	1	1	1	4	4	5	2	1	1	1	1	2	3	3	1	2	1	1	1	1	1	1	1	1
103	49	Male	Scientist	2	2	2	2	3	3	5	2	2	1	1	1	1	2	3	1	1	1	1	1	1	1	1	1	1
104	58	Male	Scientist	4	4	4	3	4	4	3	2	3	1	1	3	3	1	4	1	3	3	1	1	1	1	3	1	1
105	49	Male	Scientist	4	1	1	1	4	4	3	1	3	3	3	4	3	4	4	1	3	4	1	1	1	1	1	1	1
106	59	Male	Scientist	4	4	4	1	3	4	3	1	3	1	1	1	3	1	3	1	4	4	3	1	1	1	1	1	1
107	32	Female	Scientist	5	1	2	1	4	2	3	2	1	1	1	1	3	3	5	1	5	4	1	1	1	1	1	3	1
108	24	Male	Producer	2	1	2	3	2	2	3	3	1	2	2	1	1	1	2	1	1	1	2	2	3	1	1	1	3
109	24	Male	Producer	1	1	1	2	3	2	4	2	1	1	1	1	1	1	2	2	1	2	3	1	1	1	1	1	3
110	53	Male	Producer	4	3	4	1	3	3	5	4	1	3	3	4	3	4	4	1	2	4	2	1	1	3	4	1	1
111	40	Female	Producer	4	2	2	1	1	1	5	1	5	4	3	1	1	1	4	1	1	1	1	1	1	1	1	1	1
112	46	Male	Producer	4	4	5	1	4	1	1	1	1	1	1	1	1	1	4	1	1	2	1	1	1	1	1	1	1
113	42	Female	Producer	4	2	2	4	2	4	1	4	2	5	5	1	1	1	4	1	2	4	5	1	1	5	1	1	1
114	48	Female	Producer	4	4	4	1	4	4	2	4	2	3	4	4	5	5	4	1	5	3	5	1	1	1	1	1	1
115	32	Male	Producer	4	2	4	1	4	4	4	4	4	2	2	1	3	2	4	1	1	1	2	1	1	1	1	1	1
116	43	Male	Producer	4	2	4	1	4	3	4	1	1	1	3	4	2	1	4	1	1	5	4	2	1	1	3	1	1
117	23	Male	Producer	1	3	5	1	1	3	3	1	5	1	1	1	5	3	4	1	3	1	2	1	1	1	1	1	1
118	33	Male	Producer	1	1	1	1	4	4	4	4	1	1	1	1	1	4	1	1	4	1	1	1	1	3	1	1	1
119	58	Male	Producer	2	4	2	3	2	2	3	2	4	1	1	3	3	2	2	1	3	2	3	3	1	1	1	2	1
120	48	Male	Producer	3	2	3	1	3	4	4	3	3	2	3	1	1	3	4	1	3	2	3	1	1	2	1	1	1
121	24	Male	Producer	3	3	3	1	3	3	3	3	3	1	3	1	3	3	3	1	3	3	1	1	1	1	1	1	1
122	53	Male	Producer	4	4	4	1	4	3	4	3	3	1	1	2	4	4	4	1	4	4	2	1	1	4	1	1	1
123	44	Female	Producer	4	4	4	1	4	4	3	4	4	4	4	4	4	4	4	1	4	4	2	1	1	1	1	1	1
124	46	Male	Producer	2	3	3	1	4	4	1	4	1	1	1	1	1	1	2	1	1	1	1	1	1	1	1	1	1
125	48	Female	Producer	1	1	2	1	4	2	1	1	3	1	4	4	1	1	4	1	2	2	2	1	1	1	1	1	1
126	25	Male	Producer	2	1	2	3	4	5	4	4	3	1	1	1	1	1	3	1	1	3	3	1	1	3	1	1	1
127	24	Male	Producer	2	5	4	4	4	5	4	1	1	1	1	1	1	1	4	1	1	4	4	1	1	1	1	4	1
128	19	Male	Producer	4	1	4	1	3	4	4	2	1	2	1	2	3	2	1	1	4	1	2	1	1	4	5	1	1
129	48	Male	Producer	4	4	2	1	3	4	4	2	1	1	1	2	3	2	1	1	2	1	2	1	1	4	1	1	1
130	22	Male	Producer	2	2	2	1	2	1	1	2	1	1	1	3	3	3	4	1	4	3	1	1	1	1	1	1	1
131	31	Male	Producer	1	2	2	2	2	2	2	2	2	1	1	1	1	1	1	1	1	1	1	1	1	1	1	1	1
132	21	Female	Producer	1	1	2	1	1	2	2	1	1	1	1	1	1	1	1	1	1	1	1	1	1	1	1	1	1
133	36	Male	Producer	2	1	1	1	1	2	1	1	1	1	1	1	1	2	2	1	1	2	1	1	1	2	1	1	1
134	30	Male	Producer	4	1	1	1	1	2	2	2	1	1	1	1	1	1	4	1	1	1	1	1	1	1	1	1	1
135	41	Male	Producer	1	1	1	1	2	1	5	1	1	2	1	2	3	2	3	1	1	1	2	1	1	1	1	1	1
136	35	Female	Producer	1	1	1	3	1	3	4	4	4	1	3	1	4	4	2	1	1	4	1	5	1	1	1	3	3
137	40	Male	Producer	1	1	1	1	2	5	5	2	1	1	1	1	1	4	1	1	1	1	2	1	1	1	1	1	1
138	23	Female	Producer	4	3	2	1	4	3	4	2	2	1	1	1	1	1	4	1	1	1	4	1	1	1	1	1	4
139	23	Male	Producer	2	2	2	1	4	2	4	3	2	2	1	4	2	4	4	1	2	1	1	1	1	1	1	1	1
140	35	Male	Producer	4	4	5	1	3	3	5	1	1	1	1	1	1	3	3	1	3	3	3	1	1	1	1	1	1
141	45	Male	Producer	2	2	2	1	2	2	2	1	1	1	1	2	1	1	2	1	1	1	1	1	1	1	1	1	1
142	65	Male	Producer	4	1	1	5	1	4	5	4	4	1	1	1	1	1	4	1	4	5	1	1	1	1	1	1	1
143	27	Male	Media	2	3	2	3	2	4	2	2	4	4	4	2	2	2	2	4	3	2	2	1	1	1	1	1	1
144	27	Male	Media	2	2	2	2	4	2	4	4	1	1	3	2	2	4	4	1	1	2	2	2	1	2	1	2	1
145	28	Female	Media	4	1	2	1	4	2	5	4	3	3	1	1	3	4	4	1	3	3	1	1	1	1	1	2	1
146	24	Female	Media	1	1	3	1	4	3	3	1	3	1	1	3	3	1	4	1	4	2	3	1	1	1	1	1	1
147	26	Male	Media	3	3	3	4	4	5	3	4	3	2	3	3	3	3	4	1	3	4	4	3	1	4	1	1	3
148	23	Female	Media	4	1	3	1	3	3	3	3	2	1	1	1	2	2	3	1	1	3	3	1	1	2	1	1	3
149	30	Male	Media	4	4	3	1	3	1	5	2	1	1	1	1	3	1	4	1	1	1	1	1	1	1	1	1	1
150	21	Male	Media	2	2	3	1	3	4	4	3	1	1	2	1	1	2	1	1	1	1	1	1	3	1	3	1	1
151	39	Female	Media	2	4	3	1	3	3	4	4	4	3	4	3	3	4	4	1	3	4	3	3	1	1	1	1	1
152	21	Male	Media	3	1	4	1	4	3	4	1	1	4	4	4	1	1	4	1	1	4	1	1	1	1	1	3	1
153	29	Female	Media	4	4	4	1	1	3	4	3	1	1	1	1	1	1	4	1	3	2	3	1	1	1	1	1	1
154	32	Male	Media	4	2	2	1	2	2	2	4	1	1	1	4	3	1	4	1	1	4	1	1	1	1	1	1	1
155	44	Male	Media	1	1	2	1	3	3	3	2	1	1	1	1	1	3	2	1	2	3	2	1	1	1	1	1	1
156	62	Male	Media	1	1	2	1	3	3	3	2	1	1	1	1	1	1	2	1	2	3	2	1	1	1	1	1	1
157	31	Female	Media	4	1	2	1	2	4	4	2	1	1	1	1	1	1	1	1	1	3	3	1	1	1	1	1	1
158	43	Female	Media	2	2	2	1	2	3	4	2	1	1	1	1	1	3	2	1	1	1	3	1	1	1	1	1	1
159	27	Male	Media	2	1	4	1	4	5	3	2	1	1	1	1	3	1	4	1	2	3	2	1	1	1	1	1	2
160	24	Male	Media	1	2	2	2	2	2	2	2	2	3	3	2	3	2	3	2	3	2	2	2	2	2	2	2	2
161	27	Female	Media	2	2	3	1	3	3	3	4	3	3	1	1	3	3	4	1	4	4	4	4	4	4	1	1	1
162	19	Female	Media	2	2	2	2	2	2	3	2	2	1	3	3	2	1	3	1	2	3	1	1	1	1	1	1	1
163	27	Female	Media	2	3	4	4	4	5	1	3	4	2	4	4	2	3	4	3	4	2	2	4	2	4	2	4	4
164	26	Male	Media	3	2	4	2	1	4	3	1	4	1	3	3	4	3	1	1	3	2	2	1	3	2	4	3	3
165	37	Male	Media	4	3	4	1	2	4	1	4	1	5	4	3	2	3	2	4	4	3	3	3	4	1	3	4	4
166	25	Female	Media	4	2	3	1	4	4	3	4	3	1	1	2	1	3	3	2	3	2	3	2	3	2	1	4	3
167	36	Male	Media	4	4	4	3	1	2	4	2	3	3	1	1	5	5	3	2	4	3	3	4	3	2	4	4	4
168	40	Female	Media	5	4	4	1	1	4	1	1	1	2	4	1	4	1	1	1	5	1	4	1	1	1	1	1	1
169	58	Female	Consumer	4	4	4	5	4	4	4	4	4	4	4	4	4	4	4	1	4	4	5	4	4	4	4	1	1
170	49	Female	Consumer	4	4	4	1	5	5	4	4	4	4	4	5	5	4	4	1	5	5	5	4	3	4	4	4	4
171	50	Female	Consumer	4	2	4	1	2	4	4	4	4	4	4	2	4	4	4	1	2	4	5	1	1	1	1	1	4
172	40	Female	Consumer	4	2	2	1	2	1	4	2	1	5	4	1	5	4	4	5	5	4	5	1	1	1	1	1	5
173	44	Female	Consumer	4	4	4	1	4	4	4	3	4	4	2	5	5	2	4	1	4	5	5	1	4	4	1	1	1
174	40	Female	Consumer	4	4	3	1	4	5	3	4	5	5	5	1	5	1	4	1	1	5	5	1	1	1	1	1	1
175	24	Female	Consumer	2	2	4	2	5	5	5	5	5	5	5	1	5	1	3	1	1	4	1	1	1	1	1	1	1
176	43	Female	Consumer	4	4	4	1	4	5	4	5	4	1	4	4	2	5	4	1	5	4	5	1	1	1	4	1	1
177	30	Female	Consumer	4	4	4	1	4	4	4	4	4	1	1	1	1	1	4	1	1	4	3	1	1	1	1	1	1
178	42	Female	Consumer	4	4	1	1	5	2	2	5	4	4	4	5	5	5	4	1	5	1	5	1	1	1	1	1	1
179	38	Female	Consumer	4	4	3	1	1	4	4	4	4	4	4	3	4	4	4	1	4	4	4	4	4	4	4	4	4
180	42	Female	Consumer	2	4	4	4	4	2	4	3	4	1	4	4	5	4	4	1	1	2	1	1	1	1	1	1	1
181	47	Female	Consumer	4	2	5	3	4	5	5	5	5	1	3	5	5	5	5	1	5	1	5	1	1	1	1	1	1
182	48	Female	Consumer	4	2	5	3	5	5	5	5	5	1	3	5	5	5	5	1	5	1	5	1	1	1	1	1	1
183	56	Female	Consumer	4	2	5	3	4	5	5	5	5	1	3	5	5	5	5	1	5	1	5	1	1	1	1	1	1
184	49	Female	Consumer	3	3	2	1	1	2	3	2	1	1	2	3	3	3	1	1	3	2	2	2	1	2	1	1	1
185	40	Female	Consumer	4	4	4	1	4	4	4	4	4	3	3	3	3	4	4	2	4	1	3	1	1	1	1	1	1
186	22	Female	Consumer	3	4	3	3	4	4	3	4	1	4	4	1	2	4	4	4	3	4	4	4	1	3	4	4	4
187	21	Female	Consumer	3	3	4	1	4	4	3	4	4	1	4	3	2	4	1	2	4	3	4	2	3	1	1	4	2
188	23	Male	Consumer	1	1	1	1	2	1	1	1	1	1	2	3	3	5	2	2	1	1	1	1	1	1	1	1	1
189	23	Female	Consumer	1	1	1	3	4	3	5	4	1	1	1	3	1	1	1	1	1	3	3	1	1	1	1	1	3
190	32	Female	Consumer	2	1	4	1	3	2	4	4	2	1	1	3	3	2	4	1	4	3	2	1	1	1	1	1	1
191	38	Female	Consumer	1	1	2	1	4	2	1	4	1	1	1	1	1	1	1	1	1	1	1	1	1	1	1	1	1
192	44	Female	Consumer	2	2	4	4	2	4	5	1	1	1	1	4	4	2	4	1	4	4	4	1	1	4	1	1	1
193	29	Female	Consumer	1	2	2	1	3	1	3	1	1	1	1	3	3	1	4	1	3	3	1	1	1	1	2	1	1
194	54	Female	Consumer	2	1	3	1	4	3	4	4	1	1	1	3	1	1	4	1	3	2	1	1	1	1	1	1	1
195	50	Female	Consumer	1	1	1	1	3	2	2	4	4	1	1	1	3	4	4	1	3	3	3	4	1	3	3	3	4
196	19	Male	Consumer	4	4	3	1	4	3	4	4	4	4	4	4	5	4	4	1	3	4	2	2	3	4	2	4	4
197	21	Male	Consumer	5	2	4	1	4	4	4	5	1	3	1	1	3	1	4	1	3	1	2	1	1	1	1	1	1
198	37	Female	Consumer	1	5	5	1	4	5	5	1	1	1	1	1	1	1	4	1	1	1	1	1	1	1	1	1	1
199	60	Female	Consumer	4	4	5	1	5	3	4	5	5	5	5	3	4	5	5	1	1	1	5	1	1	1	1	1	1
200	34	Female	Consumer	1	4	1	1	5	3	5	1	3	3	3	3	3	4	4	1	4	3	5	1	1	1	1	1	1
201	74	Female	Consumer	4	4	4	1	4	4	4	4	1	4	4	4	4	4	4	1	4	4	4	1	1	4	1	1	4
202	52	Female	Consumer	2	1	3	1	1	4	5	1	1	1	1	1	1	1	4	1	1	5	5	1	1	1	1	1	1
203	43	Female	Consumer	4	5	2	4	2	4	4	2	4	1	1	1	5	4	4	4	3	4	2	1	1	1	1	1	1
204	38	Female	Consumer	2	2	4	3	1	1	1	1	1	1	1	1	3	1	4	1	1	5	5	1	1	1	1	1	1
205	35	Female	Consumer	2	1	1	1	4	1	4	4	4	1	4	1	1	4	4	1	1	1	1	1	1	2	2	1	2
206	54	Female	Consumer	2	4	4	1	4	2	4	4	4	4	4	4	3	4	4	1	3	4	3	1	1	3	1	1	4
207	48	Female	Consumer	4	4	4	1	4	4	4	4	3	4	4	4	3	4	4	1	3	4	4	1	1	1	1	1	1
208	59	Female	Consumer	4	4	4	1	4	2	4	4	4	4	4	2	3	4	4	1	4	4	3	1	1	1	1	1	4
209	52	Male	Policy Maker	2	1	4	3	2	4	3	2	3	2	4	1	5	3	4	3	3	5	3	1	1	2	4	1	4
210	54	Male	Policy Maker	1	1	1	1	3	3	3	1	3	3	3	3	1	3	1	1	1	1	1	1	1	1	1	1	1
211	42	Female	Policy Maker	3	3	2	1	2	3	5	3	2	2	2	3	3	2	2	1	3	3	2	1	1	1	1	1	1
212	43	Female	Policy Maker	1	1	1	1	4	4	2	1	4	4	5	5	4	4	4	1	4	4	1	1	1	3	1	1	1
213	46	Male	Policy Maker	4	4	4	1	4	4	4	5	5	5	4	5	4	4	4	1	4	4	5	1	1	1	1	1	1
214	40	Female	Policy Maker	4	4	2	1	2	3	3	2	2	2	3	3	3	3	2	1	3	3	2	1	1	1	1	1	1
215	55	Male	Policy Maker	3	3	4	1	1	4	5	1	3	3	1	1	1	1	1	1	1	1	1	1	1	1	1	1	1
216	28	Male	Policy Maker	1	2	2	1	3	4	5	2	1	1	1	1	1	1	2	1	1	1	1	1	1	1	1	1	1
217	36	Male	Policy Maker	2	1	1	1	1	2	4	2	1	1	1	1	2	2	1	1	1	2	1	1	1	2	2	2	1
218	30	Male	Policy Maker	1	1	1	1	2	2	1	1	2	2	1	1	1	1	2	1	1	1	1	1	1	2	1	1	1
219	27	Female	Policy Maker	1	1	1	1	2	3	2	1	1	1	2	1	1	1	2	1	1	2	2	1	1	2	1	1	2
220	50	Male	Policy Maker	2	2	2	1	4	4	4	4	3	2	4	2	2	2	2	2	1	4	1	1	1	1	1	1	1
221	29	Male	Policy Maker	2	4	2	1	4	5	3	3	5	4	3	3	1	1	3	2	2	4	5	2	2	1	1	4	4
222	59	Male	Policy Maker	2	5	2	1	5	5	4	4	5	4	3	3	3	1	4	1	2	4	2	1	1	1	1	1	1
223	25	Male	Policy Maker	3	3	2	4	1	2	4	3	2	1	2	3	3	2	4	3	2	3	1	2	1	2	1	3	2
224	54	Male	Policy Maker	2	4	4	1	4	2	4	4	4	1	1	1	1	1	2	1	3	3	2	1	1	4	1	1	1
225	33	Male	Policy Maker	1	3	5	2	1	5	3	5	2	3	3	5	3	5	2	2	1	3	1	1	1	2	5	1	3
226	27	Female	Policy Maker	2	2	2	1	3	3	3	4	3	3	3	2	3	2	1	1	3	2	2	1	1	1	1	1	1
227	31	Male	Policy Maker	3	3	3	1	3	1	4	4	3	1	3	1	1	1	4	1	1	1	1	1	1	3	1	1	1
228	25	Female	Policy Maker	4	3	5	1	4	4	4	4	3	1	4	1	1	4	4	1	1	3	1	1	1	1	1	1	1
229	54	Female	Policy Maker	1	4	4	1	2	2	4	1	1	1	1	1	1	2	3	1	1	1	1	1	1	1	1	1	4
230	31	Male	Policy Maker	2	4	2	1	2	4	4	2	3	2	1	1	3	1	4	1	1	3	2	1	1	1	3	1	1
231	30	Male	Policy Maker	2	2	5	2	2	4	4	2	2	2	1	1	1	1	1	2	1	1	1	1	1	1	1	1	1
232	42	Male	Policy Maker	2	2	2	1	2	3	4	1	1	1	1	1	1	1	1	1	2	3	2	1	1	1	1	1	1
233	42	Male	Policy Maker	2	5	2	1	5	5	4	4	5	4	3	3	3	1	4	1	3	4	2	1	1	1	1	1	1
234	37	Male	Policy Maker	2	2	1	1	3	2	5	2	1	1	3	1	2	1	2	1	1	1	1	1	1	1	1	1	1
235	30	Male	Policy Maker	1	1	2	1	1	2	2	2	1	1	1	1	1	2	2	1	1	1	1	1	2	1	1	1	1
236	26	Female	Religious Scholar	2	2	4	1	2	4	4	2	3	1	2	2	3	4	1	1	3	1	2	1	1	1	1	1	1
237	48	Male	Religious Scholar	1	1	4	1	4	5	4	4	3	4	3	4	4	4	4	1	4	4	5	1	1	1	1	1	4
238	44	Female	Religious Scholar	2	1	1	2	2	1	3	1	2	1	2	1	3	1	4	1	3	2	2	1	1	3	1	1	1
239	40	Male	Religious Scholar	2	2	2	4	4	3	3	2	3	2	1	3	3	1	3	1	3	3	1	1	1	1	1	1	1
240	50	Male	Religious Scholar	4	4	4	4	4	4	4	4	4	4	4	4	4	4	4	4	4	4	4	4	4	4	4	4	4
241	40	Male	Religious Scholar	1	2	5	1	4	4	4	3	2	1	4	5	1	4	1	1	4	3	1	3	1	3	1	3	1
242	40	Male	Religious Scholar	3	1	1	2	2	1	3	2	1	4	1	2	4	2	1	1	3	4	2	1	3	1	3	2	1
243	59	Male	Religious Scholar	1	1	2	2	2	2	2	2	1	1	1	1	1	2	1	1	1	1	1	1	1	1	2	2	2
244	24	Male	Religious Scholar	2	1	1	1	4	1	2	3	3	1	3	1	1	4	1	1	2	3	3	1	1	1	1	1	1
245	17	Male	Religious Scholar	3	5	4	3	4	1	4	3	5	3	4	5	3	4	5	4	5	3	4	3	5	2	2	4	2
246	25	Male	Religious Scholar	3	4	3	4	3	2	3	4	3	3	2	4	2	3	2	3	4	3	4	3	4	3	4	3	2
247	29	Male	Religious Scholar	3	3	3	2	3	2	3	4	3	3	3	4	2	3	2	3	4	3	4	3	4	3	4	2	1
248	25	Male	Religious Scholar	3	1	3	1	5	3	2	1	3	3	4	1	4	2	5	3	5	3	3	5	2	4	1	3	4
249	21	Male	Religious Scholar	4	2	3	2	3	2	4	3	4	2	4	2	4	3	3	3	2	4	3	2	3	4	2	3	3
250	28	Male	Religious Scholar	4	3	4	2	2	2	1	2	3	2	4	1	2	3	3	1	2	4	1	3	2	2	3	4	5
251	20	Male	Religious Scholar	4	3	5	3	3	4	3	3	3	2	3	4	4	3	3	3	4	3	2	4	3	4	3	4	5
252	63	Male	Religious Scholar	1	5	4	5	1	4	1	1	1	1	1	5	1	1	3	1	1	5	1	1	1	1	1	1	1
253	48	Male	Religious Scholar	4	2	5	1	3	1	5	1	1	1	3	1	1	3	3	1	1	3	1	4	1	1	1	1	1
254	24	Male	Religious Scholar	4	2	2	1	4	3	4	3	1	1	3	2	1	3	4	1	1	2	1	1	1	1	1	1	3
255	23	Male	Religious Scholar	2	1	2	2	2	2	2	2	2	2	2	2	2	2	2	2	2	2	2	2	2	2	2	2	2
256	50	Male	Religious Scholar	3	2	2	1	4	2	4	1	4	1	1	1	4	1	1	1	4	1	1	1	1	1	1	1	1
257	33	Male	Religious Scholar	1	1	2	1	3	4	4	1	1	1	1	1	1	1	4	1	1	3	1	1	1	1	1	1	1
258	34	Male	Religious Scholar	2	4	2	1	1	4	4	1	1	1	1	1	2	4	1	1	1	2	1	2	1	1	3	1	1
259	46	Female	Religious Scholar	1	2	2	1	3	2	2	1	1	2	1	3	1	1	2	1	1	2	1	2	3	2	2	2	1
260	58	Male	Religious Scholar	4	2	4	1	4	5	4	4	4	4	4	4	5	4	4	1	5	2	2	2	2	4	1	1	2
261	59	Male	Religious Scholar	4	2	4	1	2	2	5	2	1	2	2	2	5	4	4	1	3	5	1	1	1	2	1	2	1
262	59	Male	Religious Scholar	4	2	5	1	4	4	5	4	4	1	1	4	1	1	4	5	1	4	1	1	1	1	1	1	1
263	30	Male	Religious Scholar	4	2	1	1	4	4	4	3	1	3	3	3	1	1	4	1	1	3	3	1	1	1	1	1	1
264	50	Male	Religious Scholar	1	1	1	1	1	1	4	4	1	1	1	1	1	1	1	1	1	1	1	1	1	1	1	1	1
265	59	Male	Religious Scholar	2	3	4	1	4	5	2	4	5	2	3	4	4	4	4	1	3	2	3	1	1	1	1	1	1
266	69	Male	Religious Scholar	4	1	3	1	3	3	3	1	1	3	1	5	3	5	1	1	1	3	3	1	1	1	1	1	1
