# Supplementary material for: Dataset knowledge, attitude, and trust of Indonesian selected public group toward agribiotechnology application
Source: Data Brief. 2020 Nov 4;33:106496. doi: 10.1016/j.dib.2020.106496 (PMC7666304; doi:10.1016/j.dib.2020.106496)
Supplement: Supplementary file 4 [file mmc4.csv]

Descriptives
		N	Mean	Std. Deviation	Std. Error	95% Confidence Interval for Mean		Minimum	Maximum
						Lower Bound	Upper Bound
Kn1	Student Collage	40	2.35	1.292	0.204	1.94	2.76	1	5
	NGO	27	2.67	1.33	0.256	2.14	3.19	1	4
	Scientist	40	2.7	1.203	0.19	2.32	3.08	1	5
	Producer	35	2.66	1.282	0.217	2.22	3.1	1	4
	Media	26	2.77	1.21	0.237	2.28	3.26	1	5
	Consumer	40	2.98	1.25	0.198	2.58	3.37	1	5
	Policy Maker	27	2.07	0.958	0.184	1.7	2.45	1	4
	Religius Scholar	31	2.68	1.194	0.214	2.24	3.12	1	4
	Total	266	2.62	1.236	0.076	2.47	2.77	1	5
Kn2	Student Collage	40	2.13	1.067	0.169	1.78	2.47	1	5
	NGO	27	2.7	1.235	0.238	2.22	3.19	1	5
	Scientist	40	2.1	1.15	0.182	1.73	2.47	1	5
	Producer	35	2.26	1.245	0.21	1.83	2.68	1	5
	Media	26	2.23	1.107	0.217	1.78	2.68	1	4
	Consumer	40	2.9	1.317	0.208	2.48	3.32	1	5
	Policy Maker	27	2.63	1.305	0.251	2.11	3.15	1	5
	Religius Scholar	31	2.19	1.195	0.215	1.76	2.63	1	5
	Total	266	2.38	1.224	0.075	2.24	2.53	1	5
Kn3	Student Collage	40	2.28	1.062	0.168	1.94	2.61	1	5
	NGO	27	3.04	1.285	0.247	2.53	3.55	1	5
	Scientist	40	2.2	1.114	0.176	1.84	2.56	1	4
	Producer	35	2.57	1.313	0.222	2.12	3.02	1	5
	Media	26	2.92	0.845	0.166	2.58	3.26	2	4
	Consumer	40	3.28	1.281	0.203	2.87	3.68	1	5
	Policy Maker	27	2.52	1.341	0.258	1.99	3.05	1	5
	Religius Scholar	31	2.97	1.329	0.239	2.48	3.46	1	5
	Total	266	2.7	1.25	0.077	2.55	2.85	1	5
Kn4	Student Collage	40	1.8	1.224	0.193	1.41	2.19	1	5
	NGO	27	1.89	1.251	0.241	1.39	2.38	1	4
	Scientist	40	1.55	1.218	0.193	1.16	1.94	1	5
	Producer	35	1.57	1.092	0.185	1.2	1.95	1	5
	Media	26	1.54	0.948	0.186	1.16	1.92	1	4
	Consumer	40	1.65	1.145	0.181	1.28	2.02	1	5
	Policy Maker	27	1.26	0.712	0.137	0.98	1.54	1	4
	Religius Scholar	31	1.77	1.146	0.206	1.35	2.19	1	5
	Total	266	1.64	1.119	0.069	1.5	1.77	1	5
Kn5	Student Collage	40	3.13	1.181	0.187	2.75	3.5	1	5
	NGO	27	3.33	1.301	0.25	2.82	3.85	1	5
	Scientist	40	3.05	1.26	0.199	2.65	3.45	1	5
	Producer	35	2.74	1.172	0.198	2.34	3.15	1	4
	Media	26	2.73	1.079	0.212	2.29	3.17	1	4
	Consumer	40	3.53	1.198	0.189	3.14	3.91	1	5
	Policy Maker	27	2.67	1.24	0.239	2.18	3.16	1	5
	Religius Scholar	31	3.03	1.08	0.194	2.64	3.43	1	5
	Total	266	3.05	1.211	0.074	2.9	3.2	1	5
Kn6	Student Collage	40	2.63	1.125	0.178	2.27	2.98	1	5
	NGO	27	3.15	1.406	0.271	2.59	3.7	1	5
	Scientist	40	2.68	1.248	0.197	2.28	3.07	1	5
	Producer	35	2.94	1.187	0.201	2.54	3.35	1	5
	Media	26	3.19	1.059	0.208	2.76	3.62	1	5
	Consumer	40	3.3	1.344	0.212	2.87	3.73	1	5
	Policy Maker	27	3.3	1.137	0.219	2.85	3.75	1	5
	Religius Scholar	31	2.81	1.327	0.238	2.32	3.29	1	5
	Total	266	2.97	1.248	0.077	2.82	3.12	1	5
Kn7	Student Collage	40	3.78	1.187	0.188	3.4	4.15	1	5
	NGO	27	3.07	1.466	0.282	2.49	3.65	1	5
	Scientist	40	3.43	1.551	0.245	2.93	3.92	1	5
	Producer	35	3.23	1.374	0.232	2.76	3.7	1	5
	Media	26	3.12	1.107	0.217	2.67	3.56	1	5
	Consumer	40	3.78	1.097	0.174	3.42	4.13	1	5
	Policy Maker	27	3.59	1.01	0.194	3.19	3.99	1	5
	Religius Scholar	31	3.29	1.101	0.198	2.89	3.69	1	5
	Total	266	3.44	1.27	0.078	3.29	3.59	1	5
Kn8	Student Collage	40	2.4	0.982	0.155	2.09	2.71	1	4
	NGO	27	2.89	1.281	0.247	2.38	3.4	1	5
	Scientist	40	2.13	1.067	0.169	1.78	2.47	1	4
	Producer	35	2.4	1.218	0.206	1.98	2.82	1	4
	Media	26	2.62	1.098	0.215	2.17	3.06	1	4
	Consumer	40	3.48	1.377	0.218	3.03	3.92	1	5
	Policy Maker	27	2.59	1.338	0.257	2.06	3.12	1	5
	Religius Scholar	31	2.45	1.179	0.212	2.02	2.88	1	4
	Total	266	2.62	1.248	0.077	2.47	2.77	1	5
Kn9	Student Collage	40	2.1	1.105	0.175	1.75	2.45	1	4
	NGO	27	2.63	1.471	0.283	2.05	3.21	1	5
	Scientist	40	2.2	1.4	0.221	1.75	2.65	1	5
	Producer	35	2.09	1.337	0.226	1.63	2.54	1	5
	Media	26	2.04	1.183	0.232	1.56	2.52	1	4
	Consumer	40	3	1.585	0.251	2.49	3.51	1	5
	Policy Maker	27	2.63	1.363	0.262	2.09	3.17	1	5
	Religius Scholar	31	2.42	1.336	0.24	1.93	2.91	1	5
	Total	266	2.39	1.381	0.085	2.22	2.55	1	5
Att1	Student Collage	40	1.43	0.844	0.133	1.16	1.69	1	4
	NGO	27	2.41	1.474	0.284	1.82	2.99	1	5
	Scientist	40	1.63	0.952	0.151	1.32	1.93	1	4
	Producer	35	1.57	1.037	0.175	1.22	1.93	1	5
	Media	26	1.88	1.211	0.237	1.4	2.37	1	5
	Consumer	40	2.45	1.6	0.253	1.94	2.96	1	5
	Policy Maker	27	2.15	1.231	0.237	1.66	2.64	1	5
	Religius Scholar	31	2.03	1.08	0.194	1.64	2.43	1	4
	Total	266	1.92	1.235	0.076	1.77	2.07	1	5
Att2	Student Collage	40	1.63	0.868	0.137	1.35	1.9	1	4
	NGO	27	2.78	1.502	0.289	2.18	3.37	1	5
	Scientist	40	1.7	1.043	0.165	1.37	2.03	1	5
	Producer	35	1.77	1.19	0.201	1.36	2.18	1	5
	Media	26	2.12	1.306	0.256	1.59	2.64	1	4
	Consumer	40	2.83	1.448	0.229	2.36	3.29	1	5
	Policy Maker	27	2.37	1.245	0.24	1.88	2.86	1	5
	Religius Scholar	31	2.35	1.199	0.215	1.92	2.79	1	4
	Total	266	2.16	1.292	0.079	2.01	2.32	1	5
Att3	Student Collage	40	2.03	1.209	0.191	1.64	2.41	1	5
	NGO	27	2.59	1.338	0.257	2.06	3.12	1	5
	Scientist	40	2.15	1.369	0.216	1.71	2.59	1	5
	Producer	35	1.77	1.165	0.197	1.37	2.17	1	4
	Media	26	1.96	1.113	0.218	1.51	2.41	1	4
	Consumer	40	2.8	1.471	0.233	2.33	3.27	1	5
	Policy Maker	27	2.04	1.372	0.264	1.49	2.58	1	5
	Religius Scholar	31	2.68	1.492	0.268	2.13	3.22	1	5
	Total	266	2.26	1.358	0.083	2.09	2.42	1	5
Att4	Student Collage	40	2.18	1.083	0.171	1.83	2.52	1	4
	NGO	27	3.11	1.45	0.279	2.54	3.68	1	5
	Scientist	40	2.63	1.409	0.223	2.17	3.08	1	5
	Producer	35	2	1.306	0.221	1.55	2.45	1	5
	Media	26	2.31	1.123	0.22	1.85	2.76	1	5
	Consumer	40	3.33	1.439	0.228	2.86	3.79	1	5
	Policy Maker	27	2.07	1.207	0.232	1.6	2.55	1	5
	Religius Scholar	31	2.52	1.387	0.249	2.01	3.03	1	5
	Total	266	2.53	1.374	0.084	2.36	2.7	1	5
Att5	Student Collage	40	2	1.062	0.168	1.66	2.34	1	4
	NGO	27	3.22	1.34	0.258	2.69	3.75	1	5
	Scientist	40	1.78	1.187	0.188	1.4	2.15	1	5
	Producer	35	2.17	1.294	0.219	1.73	2.62	1	5
	Media	26	2.27	1.218	0.239	1.78	2.76	1	5
	Consumer	40	3.18	1.534	0.243	2.68	3.67	1	5
	Policy Maker	27	1.96	1.192	0.229	1.49	2.43	1	5
	Religius Scholar	31	2.68	1.301	0.234	2.2	3.15	1	5
	Total	266	2.39	1.364	0.084	2.23	2.56	1	5
Att6	Student Collage	40	2.63	1.125	0.178	2.27	2.98	1	5
	NGO	27	3.3	1.203	0.232	2.82	3.77	1	5
	Scientist	40	3.13	1.305	0.206	2.71	3.54	1	5
	Producer	35	2.97	1.2	0.203	2.56	3.38	1	4
	Media	26	2.96	1.148	0.225	2.5	3.43	1	4
	Consumer	40	3.73	1.037	0.164	3.39	4.06	1	5
	Policy Maker	27	2.52	1.189	0.229	2.05	2.99	1	4
	Religius Scholar	31	2.74	1.365	0.245	2.24	3.24	1	5
	Total	266	3.02	1.241	0.076	2.87	3.16	1	5
Att7	Student Collage	40	1.38	1.03	0.163	1.05	1.7	1	5
	NGO	27	1.59	1.185	0.228	1.12	2.06	1	5
	Scientist	40	1.2	0.723	0.114	0.97	1.43	1	5
	Producer	35	1.03	0.169	0.029	0.97	1.09	1	2
	Media	26	1.42	0.902	0.177	1.06	1.79	1	4
	Consumer	40	1.33	0.917	0.145	1.03	1.62	1	5
	Policy Maker	27	1.3	0.609	0.117	1.06	1.54	1	3
	Religius Scholar	31	1.68	1.166	0.209	1.25	2.11	1	5
	Total	266	1.35	0.895	0.055	1.24	1.46	1	5
Att8	Student Collage	40	1.95	1.011	0.16	1.63	2.27	1	4
	NGO	27	2.7	1.489	0.287	2.11	3.29	1	5
	Scientist	40	2.35	1.477	0.234	1.88	2.82	1	5
	Producer	35	2.06	1.282	0.217	1.62	2.5	1	5
	Media	26	2.5	1.241	0.243	2	3	1	5
	Consumer	40	2.98	1.493	0.236	2.5	3.45	1	5
	Policy Maker	27	1.81	1.039	0.2	1.4	2.23	1	4
	Religius Scholar	31	2.58	1.432	0.257	2.06	3.11	1	5
	Total	266	2.37	1.362	0.084	2.2	2.53	1	5
Att9	Student Collage	40	2.83	1.279	0.202	2.42	3.23	1	5
	NGO	27	3.19	1.388	0.267	2.64	3.73	1	5
	Scientist	40	2.7	1.436	0.227	2.24	3.16	1	5
	Producer	35	2.2	1.346	0.228	1.74	2.66	1	5
	Media	26	2.58	0.987	0.194	2.18	2.98	1	4
	Consumer	40	3	1.45	0.229	2.54	3.46	1	5
	Policy Maker	27	2.52	1.282	0.247	2.01	3.03	1	5
	Religius Scholar	31	2.84	1.098	0.197	2.44	3.24	1	5
	Total	266	2.73	1.32	0.081	2.57	2.89	1	5
Tru1	Student Collage	40	1.95	1.085	0.172	1.6	2.3	1	5
	NGO	27	2	1.209	0.233	1.52	2.48	1	5
	Scientist	40	1.65	1.122	0.177	1.29	2.01	1	5
	Producer	35	2.09	1.197	0.202	1.67	2.5	1	5
	Media	26	2.35	0.977	0.192	1.95	2.74	1	4
	Consumer	40	3.38	1.58	0.25	2.87	3.88	1	5
	Policy Maker	27	1.7	1.103	0.212	1.27	2.14	1	5
	Religius Scholar	31	2.1	1.221	0.219	1.65	2.54	1	5
	Total	266	2.17	1.315	0.081	2.01	2.33	1	5
Tru2	Student Collage	40	1.38	0.774	0.122	1.13	1.62	1	4
	NGO	27	1.59	1.217	0.234	1.11	2.07	1	5
	Scientist	40	1.05	0.221	0.035	0.98	1.12	1	2
	Producer	35	1.23	0.77	0.13	0.96	1.49	1	5
	Media	26	1.69	1.087	0.213	1.25	2.13	1	4
	Consumer	40	1.45	1.011	0.16	1.13	1.77	1	4
	Policy Maker	27	1.07	0.267	0.051	0.97	1.18	1	2
	Religius Scholar	31	1.9	1.193	0.214	1.47	2.34	1	5
	Total	266	1.4	0.907	0.056	1.29	1.51	1	5
Tru3	Student Collage	40	1.2	0.564	0.089	1.02	1.38	1	4
	NGO	27	1.44	1.013	0.195	1.04	1.85	1	4
	Scientist	40	1.05	0.221	0.035	0.98	1.12	1	2
	Producer	35	1.06	0.338	0.057	0.94	1.17	1	3
	Media	26	1.62	1.023	0.201	1.2	2.03	1	4
	Consumer	40	1.38	0.925	0.146	1.08	1.67	1	4
	Policy Maker	27	1.07	0.267	0.051	0.97	1.18	1	2
	Religius Scholar	31	1.81	1.195	0.215	1.37	2.24	1	5
	Total	266	1.31	0.793	0.049	1.21	1.4	1	5
Tru4	Student Collage	40	1.5	0.906	0.143	1.21	1.79	1	4
	NGO	27	2.19	1.469	0.283	1.6	2.77	1	5
	Scientist	40	1.13	0.404	0.064	1	1.25	1	3
	Producer	35	1.6	1.143	0.193	1.21	1.99	1	5
	Media	26	1.58	0.987	0.194	1.18	1.98	1	4
	Consumer	40	1.73	1.198	0.189	1.34	2.11	1	4
	Policy Maker	27	1.48	0.802	0.154	1.16	1.8	1	4
	Religius Scholar	31	1.9	1.165	0.209	1.48	2.33	1	4
	Total	266	1.61	1.062	0.065	1.48	1.74	1	5
Tru5	Student Collage	40	1.53	0.877	0.139	1.24	1.81	1	4
	NGO	27	1.74	1.289	0.248	1.23	2.25	1	4
	Scientist	40	1.18	0.594	0.094	0.98	1.37	1	4
	Producer	35	1.26	0.886	0.15	0.95	1.56	1	5
	Media	26	1.46	0.948	0.186	1.08	1.84	1	4
	Consumer	40	1.5	1.038	0.164	1.17	1.83	1	4
	Policy Maker	27	1.37	1.006	0.194	0.97	1.77	1	5
	Religius Scholar	31	1.71	1.039	0.187	1.33	2.09	1	4
	Total	266	1.45	0.963	0.059	1.34	1.57	1	5
Tru6	Student Collage	40	1.23	0.62	0.098	1.03	1.42	1	4
	NGO	27	1.63	1.214	0.234	1.15	2.11	1	5
	Scientist	40	1.15	0.483	0.076	1	1.3	1	3
	Producer	35	1.17	0.618	0.104	0.96	1.38	1	4
	Media	26	1.73	1.151	0.226	1.27	2.2	1	4
	Consumer	40	1.43	1.035	0.164	1.09	1.76	1	4
	Policy Maker	27	1.22	0.698	0.134	0.95	1.5	1	4
	Religius Scholar	31	1.84	1.098	0.197	1.44	2.24	1	4
	Total	266	1.4	0.902	0.055	1.29	1.51	1	5
Tru7	Student Collage	40	1.68	1.071	0.169	1.33	2.02	1	4
	NGO	27	1.67	1.24	0.239	1.18	2.16	1	5
	Scientist	40	1.45	0.904	0.143	1.16	1.74	1	5
	Producer	35	1.26	0.741	0.125	1	1.51	1	4
	Media	26	1.73	1.116	0.219	1.28	2.18	1	4
	Consumer	40	1.88	1.362	0.215	1.44	2.31	1	5
	Policy Maker	27	1.48	1.014	0.195	1.08	1.88	1	4
	Religius Scholar	31	1.84	1.293	0.232	1.36	2.31	1	5
	Total	266	1.62	1.11	0.068	1.49	1.75	1	5
